# Supplementary material for: Genomic Characterization of H14 Subtype Influenza A Viruses in New World Waterfowl and Experimental Infectivity in Mallards (Anas platyrhynchos)
Source: PLoS One. 2014 May 1;9(5):e95620. doi: 10.1371/journal.pone.0095620 (PMC4006863; doi:10.1371/journal.pone.0095620)
Supplement: Table S1 — Genbank accession numbers for reference sequences used in phylogenetic analyses of H14 hemagglutinin subtype influenza A viruses. (XLSX) [file pone.0095620.s007.xlsx]

## Sheet: Table S1
Table S1. Genbank accession numbers for reference sequences used in phylogenetic analyses of H14 hemagglutinin subtype influenza A viruses.
Gene	Accession	Strain
HA	FJ975075	A/herring gull/Astrakhan/267/1982(H14N5)
HA	JN696314	A/long-tailed duck/Wisconsin/10OS3912/2010(H14N6)
HA	JN696316	A/long-tailed duck/Wisconsin/10OS4225/2010(H14N6)
HA	CY133553	A/long-tailed duck/Wisconsin/10OS3918/2010(H14N8)
HA	M35996	A/mallard/Gurjev/244/1982(H14N6)
HA	M35997	A/mallard/Gurjev/263/1982(H14N5)
HA	CY133266	A/mallard/Wisconsin/10OS3941/2010(H14N6)
HA	CY146897	A/northern shoveler/California/2696/2011(H14N2)
HA	CY133381	A/northern shoveler/Missouri/10OS4673/2010(H14N6)
HA	JN696315	A/white-winged scoter/Wisconsin/10OS3922/2010(H14N4,8)
HA	FJ439565	A/mallard/Poyang Lake/P17/2007(H4N6)
HA	GU144797	A/wild duck/Korea/7-D19/2005(H4N6)
HA	CY032908	A/American wigeon/California/HKWF450/2007(H4N7)
HA	CY063743	A/blue-winged teal/Minnesota/Sg-00028/2007(H4N6)
PB2	GQ907293	A/bar-headed goose/Mongolia/143/2005(H12N3)
PB2	HQ913047	A/mallard duck/Korea/6L/2007(H7N6)
PB2	KF260765	A/northern pintail/Hong Kong/MPC2085/2007(H11N9)
PB2	KF260778	A.northern shoveler/Hong Kong/MPE2984/2008(H10N9)
PB2	KF260793	A/northern shoveler/Hong Kong/MPL133/2010(H2N9)
PB2	JN244103	A/pintail/Korea/1173/2009(H7N7)
PB2	JN029613	A/ruddy shelduck/Mongolia/2-29/2007(H3N2)
PB2	GQ414796	A/spot-billed duck/Korea/528/2008(H6N8)
PB2	JX454705	A/wild duck/Korea/CSM20-5/2009(H4N6)
PB2	KF260790	A/wild waterfowl/Hong Kong/MPL696/2011(H2N9)
PB2	CY004309	A/pintail/Alberta/166/2003(H3N6)
PB2	CY021268	A/mallard/Maryland/681/2005(H3N2)
PB2	CY024825	A/blue-winged teal/Ohio/566/2006(H7N9)
PB2	CY032693	A/northern shoveler/California/HKWF268/2007(H6N2)
PB2	CY032831	A/blue-winged teal/Texas/Sg-00083/2007(H3N6)
PB2	CY032889	A/bufflehead/California/HKWF205/2007(H4N8)
PB2	CY033385	A/American wigeon/California/HKWF296/2007(H6N1)
PB2	CY034148	A/northern shoveler/California/HKWF1203/2007(H8N4)
PB2	FJ520016	A/northern pintail/California/44355-442/2007(H4N6)
PB2	GQ923204	A/American wigeon/Iowa/463998/2006(H5N2)
PB2	DQ525418	A/cinnamon teal/Bolivia/4537/2001(H7N3)
PB2	GQ369462	A/red-winged tinamou/Argentina/MP1/2008(H1N1)
PB2	CY096050	A/rosy-billed pochard/Argentina/CIP051-1977/2010(H6N2)
PB2	CY096058	A/rosy-billed pochard/Argentina/CIP051-269/2007(H6N8)
PB2	CY067691	A/rosy-billed pochard/Argentina/CIP051-557/2007(H6N2)
PB2	CY111587	A/rosy-billed pochard/Argentina/CIP051-559/2007(H9N2)
PB2	CY067699	A/rosy-billed pochard/Argentina/CIP051-575/2007(H6N8)
PB2	CY067707	A/rosy-billed pochard/Argentina/CIP051-925/2008(H6N2)
PB1	EF597460	A/migratory duck/Hong Kong/MP2553/2003(H8N4)
PB1	AB490824	A/northern pintail/Akita/714/2006(H5N2)
PB1	KF260515	A/northern pintail/Hong Kong/MPJ851/2009(H11N9)
PB1	KF260518	A/northern shoveler/Hong Kong/MPC657/2006(H10N9)
PB1	KF260549	A/northern shoveler/Hong Kong/MPL133/2010(H2N9)
PB1	JN244187	A/pintail/Korea/1173/2009(H7N7)
PB1	JN029621	A/pintail/Mongolia/2-65/2007(H3N8)
PB1	JN029614	A/ruddy shelduck/Mongolia/2-29/2007(H3N2)
PB1	JN244192	A/spot-billed duck/Korea/447/2011(H7N9)
PB1	GQ414820	A/spot-billed duck/Korea/619/2008(H6N2)
PB1	CY134317	A/American wigeon/California/2930/2011(H10N3)
PB1	CY103408	A/blue-winged teal/Alberta/366/2007(H3N8)
PB1	CY042346	A/blue-winged teal/Minnesota/Sg-00452/2008(H4N2)
PB1	CY042908	A/blue-winged teal/Minnesota/Sg-00691/2008(H4N8)
PB1	CY039530	A/green-winged teal/California/AKS1305/2008(H11N9)
PB1	CY041885	A/green-winged teal/Minnesota/Sg-00131/2007(H3N2)
PB1	CY137680	A/mallard/Alberta/166/2006(H1N1)
PB1	CY157452	A/mallard/California/3381/2012(H2N3)
PB1	FJ686744	A/mallard/Maryland/897/2004(H5N2)
PB1	CY120657	A/northern pintail/California/3452/2010(H1N1)
PB1	DQ525417	A/cinnamon teal/Bolivia/4537/2001(H7N3)
PB1	GQ385248	A/red-winged tinamou/Argentina/MP1/2008(H1N1)
PB1	CY096051	A/rosy-billed pochard/Argentina/CIP051-1977/2010(H6N2)
PB1	CY096059	A/rosy-billed pochard/Argentina/CIP051-269/2007(H6N8)
PB1	CY067692	A/rosy-billed pochard/Argentina/CIP051-557/2007(H6N2)
PB1	CY111588	A/rosy-billed pochard/Argentina/CIP051-559/2007(H9N2)
PB1	CY067700	A/rosy-billed pochard/Argentina/CIP051-575/2007(H6N8)
PB1	CY067708	A/rosy-billed pochard/Argentina/CIP051-925/2008(H6N2)
PA	EF597428	A/migratory duck/Jiang Xi/8624/2004(H6N2)
PA	AB490825	A/northern pintail/Akita/714/2006(H5N2)
PA	GQ907339	A/ruddy shelduck/Mongolia/37/2005(H12N3)
PA	GQ203124	A/spot-bill duck/Xuyi/6/2005(H11N2)
PA	JX454703	A/wild duck/Korea/CSM20-5/2009(H4N6)
PA	JX454695	A/wild duck/Korea/CSM4-28/2010(H4N6)
PA	JX454742	A/wild duck/Korea/PSC6-1/2009(H4N6)
PA	KF260274	A/northern shoveler/Hong Kong/MPC657/2006(H10N9)
PA	AB546185	A/pintail/Aomori/1192/2008(H5N9)
PA	GQ203119	A/Baikal teal/Hongze/14/2005(H11N9)
PA	CY097055	A/American black duck/Illinois/3854/2009(H11N9)
PA	CY135734	A/American green-winged teal/InteriorAlaska/10BM05376R0/2010(H3N8)
PA	CY133674	A/American green-winged teal/Mississippi/11OS250/2011(H7N3)
PA	CY140841	A/blue-winged teal/Texas/AI09-3464/2009(H4N8)
PA	CY138509	A/blue-winged teal/NovaScotia/01008/2010(H4N6)
PA	EU871918	A/mallard/MN/105/2000(H5N5)
PA	GU053479	A/mallard/Maryland/345/2002(H5N2)
PA	CY134396	A/northern pintail/California/2548/2010(H11N2)
PA	CY076242	A/northern pintail/Oregon/44249-559/2006(H3N8)
PA	CY042737	A/northern shoveler/Minnesota/Sg-00645/2008(H3N8)
PA	DQ525416	A/cinnamon teal/Bolivia/4537/2001(H7N3)
PA	CY096052	A/rosy-billed pochard/Argentina/CIP051-1977/2010(H6N2)
PA	CY096060	A/rosy-billed pochard/Argentina/CIP051-269/2007(H6N8)
PA	CY067693	A/rosy-billed pochard/Argentina/CIP051-557/2007(H6N2)
PA	CY111589	A/rosy-billed pochard/Argentina/CIP051-559/2007(H9N2)
PA	CY067701	A/rosy-billed pochard/Argentina/CIP051-575/2007(H6N8)
PA	CY067709	A/rosy-billed pochard/Argentina/CIP051-925/2008(H6N2)
NP	KF259784	A/eurasian wigeon/Hong Kong/MPK655/2009(H11N9)
NP	EF634333	A/garganey/San Jiang/160/2006(H5N2)
NP	JX570870	A/green-winged teal/Xianghai/430/2011(H5N2)
NP	EF597354	A/migratory duck/Hong Kong/MP2437/2003(H6N1)
NP	EF597355	A/migratory duck/Hong Kong/MP2553/2003(H8N4)
NP	AB490827	A/northern pintail/Akita/714/2006(H5N2)
NP	AB518496	A/northern pintail/Aomori/478/2003(H1N1)
NP	KF259789	A/northern pintail/Hong Kong/MPC2085/2007(H11N9)
NP	KF259815	A/northern shoveler/Hong Kong/MPL961/2011(H2N9)
NP	JN817569	A/pintail/Korea/188/2009(H10N4)
NP	GU053279	A/American black duck/Maryland/424/2001(H7N3)
NP	CY081383	A/blue-winged teal/Ohio/1386/2005(H6N2)
NP	CY078069	A/blue-winged teal/Texas/Sg-00155/2007(H4N8)
NP	CY076448	A/gadwall/California/29595/2007(H10N1)
NP	CY134346	A/green-winged teal/California/96/2012(H1N1)
NP	CY003987	A/mallard/Alberta/149/2002(H2N4)
NP	GU051395	A/northern pintail/Texas/184/2002(H6N4)
NP	GQ923296	A/northern pintail/Utah/469648/2006(H5N2)
NP	CY032657	A/northern shoveler/California/HKWF1005/2007(H10N3)
NP	CY053328	A/wood duck/Ohio/623/2004(H5N1)
NP	DQ525414	A/cinnamon teal/Bolivia/4537/2001(H7N3)
NP	EU523140	A/kelp gull/Argentina/LDC4/2006(H13N9)
NP	GQ168616	A/red-winged tinamou/Argentina/MP1/2008(H1N1)
NP	CY096054	A/rosy-billed pochard/Argentina/CIP051-1977/2010(H6N2)
NP	CY096062	A/rosy-billed pochard/Argentina/CIP051-269/2007(H6N8)
NP	CY067695	A/rosy-billed pochard/Argentina/CIP051-557/2007(H6N2)
NP	CY111591	A/rosy-billed pochard/Argentina/CIP051-559/2007(H9N2)
NP	CY067703	A/rosy-billed pochard/Argentina/CIP051-575/2007(H6N8)
NP	CY067711	A/rosy-billed pochard/Argentina/CIP051-925/2008(H6N2)
M	EF597280	A/migratory duck/Hong Kong/MP206/2004(H5N3)
M	EF597299	A/migratory duck/Hong Kong/MP2553/2003(H8N4)
M	EF597302	A/migratory duck/Jiang Xi/8624/2004(H6N2)
M	AB490829	A/northern pintail/Akita/714/2006(H5N2)
M	AB546187	A/northern pintail/Aomori/1192/2008(H5N9)
M	KF259267	A/northern shoveler/Hong Kong/MPC657/2006(H10N9)
M	GQ414940	A/spot-billed duck/Korea/540/2008(H6N1)
M	JF800145	A/spot-billed duck/Korea/KNU SYG06/2006(H5N3)
M	GQ907351	A/whooper swan/Mongolia/232/2005(H12N3)
M	HQ014787	A/wild duck/Korea/SH13/2006(H1N1)
M	CY097051	A/American black duck/Illinois/3854/2009(H11N9)
M	CY140071	A/blue-winged teal/Minnesota/Sg-00649/2008(H3N8)
M	CY132742	A/gadwall/Wisconsin/10OS3122/2010(H11N9)
M	GU053285	A/green-winged teal/Ohio/648/2004(H7N3)
M	FJ686771	A/mallard/Maryland/232/2001(H2N3)
M	CY145728	A/mallard/Minnesota/Sg-00630/2008(H10N7)
M	CY134360	A/northern shoveler/California/138/2012(H1N1)
M	KF424253	A/northern shoveler/Minnesota/Sg-00655/2008(H1N1)
M	CY102713	A/redhead/Alberta/192/2002(H3N6)
M	CY064170	A/ring-necked duck/Minnesota/Sg-00068/2007(H10N7)
M	CY096056	A/rosy-billed pochard/Argentina/CIP051-1977/2010(H6N2)
M	CY096064	A/rosy-billed pochard/Argentina/CIP051-269/2007(H6N8)
M	CY067697	A/rosy-billed pochard/Argentina/CIP051-557/2007(H6N2)
M	CY111593	A/rosy-billed pochard/Argentina/CIP051-559/2007(H9N2)
M	CY067705	A/rosy-billed pochard/Argentina/CIP051-575/2007(H6N8)
M	CY067713	A/rosy-billed pochard/Argentina/CIP051-925/2008(H6N2)
NS	GQ219715	A/Baikal teal/Hongze/14/2005(H11N9)
NS	AB490830	A/northern pintail/Akita/714/2006(H5N2)
NS	KF260027	A/northern pintail/Hong Kong/MPJ851/2009(H11N9)
NS	KF260030	A/northern shoveler/Hong Kong/MPC657/2006(H10N9)
NS	AB546166	A/pintail/Akita/1265/2008(H1N2)
NS	JN244249	A/pintail/Korea/1173/2009(H7N7)
NS	JN029592	A/ruddy shelduck/Mongolia/1-26/2007(H3N8)
NS	GQ414969	A/spot-billed duck/Korea/546/2008(H6N1)
NS	JF800148	A/spot-billed duck/Korea/KNU SYG06/2006(H5N3)
NS	JN029561	A/whooper swan/Mongolia/1-17/2007(H3N8)
NS	CY097538	A/American black duck/Illinois/4119/2009(H8N4)
NS	CY140872	A/blue-winged teal/North Dakota/AI09-3760/2009(H7N3)
NS	CY039544	A/green-winged teal/California/AKS1370/2008(H7N3)
NS	CY003988	A/mallard/Alberta/149/2002(H2N4)
NS	KF298413	A/mallard/Minnesota/AI09-2749/2009(H6N8)
NS	CY103515	A/northern pintail/Alberta/8/2009(H3N8)
NS	GU050041	A/northern pintail/California/466371/2006(H5N2)
NS	CY133637	A/northern shoveler/Arkansas/11OS386/2011(H9N2)
NS	CY004950	A/pintail/Alberta/269/2001(H4N6)
NS	CY053329	A/wood duck/Ohio/623/2004(H5N1)
NS	DQ525413	A/cinnamon teal/Bolivia/4537/2001(H7N3)
NS	EU523139	A/kelp gull/Argentina/LDC4/2006(H13N9)
NS	GQ202688	A/red-winged tinamou/Argentina/MP1/2008(H1N1)
NS	CY096057	A/rosy-billed pochard/Argentina/CIP051-1977/2010(H6N2)
NS	CY096065	A/rosy-billed pochard/Argentina/CIP051-269/2007(H6N8)
NS	CY067698	A/rosy-billed pochard/Argentina/CIP051-557/2007(H6N2)
NS	CY111594	A/rosy-billed pochard/Argentina/CIP051-559/2007(H9N2)
NS	CY067706	A/rosy-billed pochard/Argentina/CIP051-575/2007(H6N8)
NS	CY067714	A/rosy-billed pochard/Argentina/CIP051-925/2008(H6N2)
