# Supplementary material for: Genomic Characterization of H14 Subtype Influenza A Viruses in New World Waterfowl and Experimental Infectivity in Mallards (Anas platyrhynchos)
Source: PLoS One. 2014 May 1;9(5):e95620. doi: 10.1371/journal.pone.0095620 (PMC4006863; doi:10.1371/journal.pone.0095620)
Supplement: Table S2 — Nucleotide identity among homologous gene segments of H14 hemagglutinin subtype influenza A viruses, 1982–2013. (XLSX) [file pone.0095620.s008.xlsx]

## Sheet: Table S2
Table S2. Nucleotide identity among homologous gene segments of H14 hemagglutinin subtype influenza A viruses, 1982-2013.
PB2		244	263	10OS3912	10OS3918	10OS4225	10OS3941	10OS4673	10OS3922	2696	CIP049H105-15v1	CIP049H105-15v2	CIP049H106-62
	A/mallard/Gurjev/244/1982(H14N6)
	A/mallard/Gurjev/263/1982(H14N5)	95.6078
	A/long-tailed duck/Wisconsin/10OS3912/2010(H14N6)	84.827	84.0284
	A/long-tailed duck/Wisconsin/10OS3918/2010(H14N8)	84.5	84	100
	A/long-tailed duck/Wisconsin/10OS4225/2010(H14N6)	84.6939	83.8953	99.8669	99.9
	A/mallard/Wisconsin/10OS3941/2010(H14N6)	84.6495	84.339	91.7036	91.7	91.748
	A/northern shoveler/Missouri/10OS4673/2010(H14N6)	84.339	83.8509	98.4028	98.4	98.3585	91.5262
	A/white-winged scoter/Wisconsin/10OS3922/2010(H14N8)	84.7382	83.9397	99.9113	100	99.8669	91.7036	98.4028
	A/northern shoveler/California/2696/2011(H14N2)	84.7826	84.1171	92.3248	92.4	92.2804	94.543	92.3691	92.3248
	A/blue-winged teal/Guatemala/CIP049H105-15/2011(H14N3)	84.6495	83.984	92.236	92.3	92.1917	94.7205	92.1029	92.236	98.4916
	A/blue-winged teal/Guatemala/CIP049H106-62/2011(H14N6)	84.6051	83.8066	89.7516	89.8	89.7959	89.7959	89.929	89.7516	89.7072	90.1508
	A/blue-winged teal/Texas/AI13-1028(H14N5)	84.6051	83.8953	89.3966	89.4	89.3523	89.3966	89.3966	89.3079	89.0417	89.6628	NC	98.2697
PB1
	A/mallard/Gurjev/244/1982(H14N6)
	A/mallard/Gurjev/263/1982(H14N5)	94.6926
	A/long-tailed duck/Wisconsin/10OS3912/2010(H14N6)	89.916	89.5621
	A/long-tailed duck/Wisconsin/10OS3918/2010(H14N8)	89.96	89.6	99.955
	A/long-tailed duck/Wisconsin/10OS4225/2010(H14N6)	89.8275	89.4737	99.9115	99.86
	A/mallard/Wisconsin/10OS3941/2010(H14N6)	89.8717	89.5179	99.9558	99.91	99.9558
	A/northern shoveler/Missouri/10OS4673/2010(H14N6)	88.9429	88.368	93.5869	93.63	93.4985	93.5427
	A/white-winged scoter/Wisconsin/10OS3922/2010(H14N8)	89.8717	89.5179	99.8673	99.82	99.7789	99.8231	93.5427
	A/northern shoveler/California/2696/2011(H14N2)	89.6948	89.0756	96.2848	96.24	96.1964	96.2406	92.1716	96.2406
	A/blue-winged teal/Guatemala/CIP049H105-15/2011(H14N3)	90.4909	89.6064	96.8598	96.81	96.7713	96.8156	92.4812	96.8156	95.533
	A/blue-winged teal/Guatemala/CIP049H106-62/2011(H14N6)	90.1371	89.5621	96.7713	96.72	96.6829	96.7271	92.4812	96.7271	95.533	99.4693
	A/blue-winged teal/Texas/AI13-1028(H14N5)	90.2698	89.6064	96.904	96.859	96.8156	96.8598	92.7023	96.8598	95.7541	99.2481	NC	99.3366
PA
	A/mallard/Gurjev/244/1982(H14N6)
	A/mallard/Gurjev/263/1982(H14N5)	93.0467
	A/long-tailed duck/Wisconsin/10OS3912/2010(H14N6)	91.2168	92.2232
	A/long-tailed duck/Wisconsin/10OS3918/2010(H14N8)	91.3541	92.36	99.63
	A/long-tailed duck/Wisconsin/10OS4225/2010(H14N6)	91.3083	92.3147	99.5883	99.86
	A/mallard/Wisconsin/10OS3941/2010(H14N6)	91.3998	92.4062	99.6798	99.95	99.9085
	A/northern shoveler/Missouri/10OS4673/2010(H14N6)	90.8509	91.8115	91.9488	91.99	92.0403	92.0403
	A/white-winged scoter/Wisconsin/10OS3922/2010(H14N8)	91.2626	92.3605	99.5425	99.82	99.7713	99.8628	92.086
	A/northern shoveler/California/2696/2011(H14N2)	90.1647	90.8966	90.6221	90.67	90.6221	90.7136	96.1116	90.6679
	A/blue-winged teal/Guatemala/CIP049H105-15/2011(H14N3) variant#1	91.8115	92.3605	95.6999	95.93	95.8829	95.9744	91.9945	95.8371	90.5306
	A/blue-winged teal/Guatemala/CIP049H105-15/2011(H14N3) variant#2	91.4913	91.9945	96.0201	96.1573	96.1116	96.2031	91.4913	96.0659	90.4392	95.9286
	A/blue-winged teal/Guatemala/CIP049H106-62/2011(H14N6)	87.9689	88.1519	88.5636	88.7008	88.6551	88.7466	87.9689	88.6093	87.5572	88.2434	88.4263
	A/blue-winged teal/Texas/AI13-1028(H14N5)	90.5764	91.3541	91.6743	91.72	91.7658	91.7658	98.3989	91.8115	95.3797	91.7658	91.3541	87.9231
H14
	A/mallard/Gurjev/244/1982(H14N6)
	A/mallard/Gurjev/263/1982(H14N5)	98.6667
	A/long-tailed duck/Wisconsin/10OS3912/2010(H14N6)	88.6667	88.9697
	A/long-tailed duck/Wisconsin/10OS3918/2010(H14N8)	88.6667	88.9696	100
	A/long-tailed duck/Wisconsin/10OS4225/2010(H14N6)	88.6667	88.9697	100	100
	A/mallard/Wisconsin/10OS3941/2010(H14N6)	88.7273	89.0303	99.9394	99.93	99.9394
	A/northern shoveler/Missouri/10OS4673/2010(H14N6)	88.8485	89.0909	97.0303	97.03	97.0303	96.9697
	A/white-winged scoter/Wisconsin/10OS3922/2010(H14N8)	88.6061	88.9091	99.9394	99.9	99.9394	99.8788	96.9697
	A/northern shoveler/California/2696/2011(H14N2)	88.4848	88.6061	96.7879	96.7878	96.7879	96.7273	97.2727	96.7273
	A/blue-winged teal/Guatemala/CIP049H105-15/2011(H14N3)	88.3636	88.4848	96.5455	96.5454	96.5455	96.4848	97.2727	96.4848	98.8485
	A/blue-winged teal/Guatemala/CIP049H106-62/2011(H14N6)	88.5455	88.6667	96.7273	96.7272	96.7273	96.6667	97.4545	96.6667	99.0303	99.4545
	A/blue-winged teal/Texas/AI13-1028(H14N5)	88	88.1212	95.9394	95.9393	95.9394	95.8788	96.5455	95.8788	98.1818	98	NC	98.1818
NP
	A/mallard/Gurjev/244/1982(H14N6)
	A/mallard/Gurjev/263/1982(H14N5)	98.4595
	A/long-tailed duck/Wisconsin/10OS3912/2010(H14N6)	90.221	90.4889
	A/long-tailed duck/Wisconsin/10OS3918/2010(H14N8)	90.22	90.22	93.24
	A/long-tailed duck/Wisconsin/10OS4225/2010(H14N6)	90.288	90.288	93.3021	99.933
	A/mallard/Wisconsin/10OS3941/2010(H14N6)	90.221	90.221	93.2351	100	99.933
	A/northern shoveler/Missouri/10OS4673/2010(H14N6)	89.8192	90.0201	92.2304	93.9	93.9719	93.9049
	A/white-winged scoter/Wisconsin/10OS3922/2010(H14N8)	90.288	90.288	93.3021	99.9	99.866	99.933	93.9719
	A/northern shoveler/California/2696/2011(H14N2)	89.4843	89.4843	93.1681	96.72	96.651	96.718	93.637	96.785
	A/blue-winged teal/Guatemala/CIP049H105-15/2011(H14N3)	90.221	90.6229	98.7944	93.101	93.1681	93.1011	92.0295	93.1681	93.0342
	A/blue-winged teal/Guatemala/CIP049H106-62/2011(H14N6)	90.0201	90.422	98.3925	92.6993	92.7662	92.6993	92.0965	92.7662	92.7662	98.9283
	A/blue-winged teal/Texas/AI13-1028(H14N5)	90.355	90.221	92.1634	93.503	93.57	93.503	94.5747	93.57	93.2351	92.0965	NC	91.9625
N5 and N6
	A/mallard/Gurjev/244/1982(H14N6)
	A/mallard/Gurjev/263/1982(H14N5)	NC
	A/long-tailed duck/Wisconsin/10OS3912/2010(H14N6)	NC	NC
	A/long-tailed duck/Wisconsin/10OS3918/2010(H14N8)	NC	NC	NC
	A/long-tailed duck/Wisconsin/10OS4225/2010(H14N6)	NC	NC	100	NC
	A/mallard/Wisconsin/10OS3941/2010(H14N6)	NC	NC	99.9293	NC	99.9293
	A/northern shoveler/Missouri/10OS4673/2010(H14N6)	NC	NC	80.9894	NC	80.9894	80.9894
	A/white-winged scoter/Wisconsin/10OS3922/2010(H14N8)	NC	NC	NC	99.9	NC	NC	NC
	A/northern shoveler/California/2696/2011(H14N2)	NC	NC	NC	NC	NC	NC	NC	NC
	A/blue-winged teal/Guatemala/CIP049H105-15/2011(H14N3)	NC	NC	NC	NC	NC	NC	NC	NC	NC
	A/blue-winged teal/Guatemala/CIP049H106-62/2011(H14N6)	NC	NC	80.636	NC	80.636	80.636	97.8799	NC	NC	NC
	A/blue-winged teal/Texas/AI13-1028(H14N5)	NC	80.6383	NC	NC	NC	NC	NC	NC	NC	NC	NC	NC
M
	A/mallard/Gurjev/244/1982(H14N6)
	A/mallard/Gurjev/263/1982(H14N5)	96.8153
	A/long-tailed duck/Wisconsin/10OS3912/2010(H14N6)	92.8875	93.0998
	A/long-tailed duck/Wisconsin/10OS3918/2010(H14N8)	92.887	93.0998	100
	A/long-tailed duck/Wisconsin/10OS4225/2010(H14N6)	92.8875	93.0998	100	100
	A/mallard/Wisconsin/10OS3941/2010(H14N6)	92.8875	93.0998	100	100	100
	A/northern shoveler/Missouri/10OS4673/2010(H14N6)	92.1444	91.9321	94.3737	94.37	94.3737	94.3737
	A/white-winged scoter/Wisconsin/10OS3922/2010(H14N8)	92.8875	93.0998	100	100	100	100	94.3737
	A/northern shoveler/California/2696/2011(H14N2)	92.569	93.4183	97.4522	97.45	97.4522	97.4522	94.3737	97.4522
	A/blue-winged teal/Guatemala/CIP049H105-15/2011(H14N3)	93.0998	93.7367	97.6645	97.66	97.6645	97.6645	94.6921	97.6645	98.3015
	A/blue-winged teal/Guatemala/CIP049H106-62/2011(H14N6)	93.3121	93.5244	97.4522	97.45	97.4522	97.4522	94.3737	97.4522	98.0892	98.7261
	A/blue-winged teal/Texas/AI13-1028(H14N5)	92.2505	91.8259	94.7983	94.798	94.7983	94.7983	98.3015	94.7983	94.586	95.1168	NC	94.7983
NS
	A/mallard/Gurjev/244/1982(H14N6)
	A/mallard/Gurjev/263/1982(H14N5)	97.4269
	A/long-tailed duck/Wisconsin/10OS3912/2010(H14N6)	75.5556	74.6199
	A/long-tailed duck/Wisconsin/10OS3918/2010(H14N8)	75.67	74.74	99.88
	A/long-tailed duck/Wisconsin/10OS4225/2010(H14N6)	95.3216	94.5029	74.6199	74.74
	A/mallard/Wisconsin/10OS3941/2010(H14N6)	95.3216	94.5029	74.6199	74.74	100
	A/northern shoveler/Missouri/10OS4673/2010(H14N6)	76.1404	74.7368	97.6608	97.7777	74.7368	74.7368
	A/white-winged scoter/Wisconsin/10OS3922/2010(H14N8)	75.6725	74.7368	99.883	100	74.7368	74.7368	97.7778
	A/northern shoveler/California/2696/2011(H14N2)	76.0234	75.5556	96.0234	96.14	74.8538	74.8538	96.2573	96.1404
	A/blue-winged teal/Guatemala/CIP049H105-15/2011(H14N3)	95.2047	95.2047	74.6199	74.74	92.0468	92.0468	74.8538	74.7368	76.0234
	A/blue-winged teal/Guatemala/CIP049H106-62/2011(H14N6)	95.2047	94.386	74.8538	74.97	91.9298	91.9298	75.5556	74.9708	76.0234	97.193
	A/blue-winged teal/Texas/AI13-1028(H14N5)	94.6199	94.0351	74.5029	74.62	92.0468	92.0468	74.7368	74.6199	75.6725	96.4912	NC	97.193
